# Supplementary material for: Effect of 10-Day Treatment with 50 mg Prednisolone Once-Daily on Haemostasis in Healthy Men—A Randomised Placebo-Controlled Trial
Source: Biomedicines. 2023 Jul 21;11(7):2052. doi: 10.3390/biomedicines11072052 (PMC10377059; doi:10.3390/biomedicines11072052)
Supplement: Supplementary file 1 [file biomedicines-11-02052-s001.zip]

Archive with 1 entries (1 files):
- biomedicines-2493846-supplementary.pdf
